# Supplementary material for: DAKS1, a Kunitz Scaffold Peptide from the Venom Gland of Deinagkistrodon acutus Prevents Carotid-Artery and Middle-Cerebral-Artery Thrombosis via Targeting Factor XIa
Source: Pharmaceuticals (Basel). 2021 Sep 24;14(10):966. doi: 10.3390/ph14100966 (PMC8539665; doi:10.3390/ph14100966)
Supplement: Supplementary file 1 [file pharmaceuticals-14-00966-s001.zip]

Archive with 3 entries (2 files):
- pharmaceuticals-1366247 SUPPL/
- pharmaceuticals-1366247 SUPPL/pharmaceuticals-1366247 suppl.pdf
- pharmaceuticals-1366247 SUPPL/pharmaceuticals-1366247Table S1 .xlsx
