# Supplementary material for: DAKS1, a Kunitz Scaffold Peptide from the Venom Gland of Deinagkistrodon acutus Prevents Carotid-Artery and Middle-Cerebral-Artery Thrombosis via Targeting Factor XIa
Source: Pharmaceuticals (Basel). 2021 Sep 24;14(10):966. doi: 10.3390/ph14100966 (PMC8539665; doi:10.3390/ph14100966)
Supplement: Supplementary file 1 [file pharmaceuticals-14-00966-s001.zip › pharmaceuticals-1366247 SUPPL/pharmaceuticals-1366247Table S1 .xlsx]

## Sheet: Sheet1
Unigene_id	Sequences
CL1906.Contig1_D_acutus	PKGMFSTCDVKCDNDWECAGDQKCCSYGCSIRCEDPV
CL1906.Contig2_D_acutus	KPGVCPTAPKGMFSTCDVKCDNDWECAGDQKCCSYGCSIRCEDPV
Unigene2097_D_acutus	MRREKSLALLITLAAALAAAEALPDRCHSSKMVGPCRASFHRWWYNATSQTCQEFIFGGCKGNANNFFSEQDCFQTCARVATSRGGRHPEAYENRPGFREFCAAPQMVGPCRASFHRWYFDLESRTCKMFVYGGCHGNKNNYLFEEHCWNQCTGDGAITEEPGDADAHPRLSEPFSFSTRAVVLAVLLAILVTILLGSMVVFFVKICRKNPGLSVGTVWSTLDDKEYLMSNAYSL
Unigene2946_D_acutus	MGRSRSRLQAGLLVTLVFLAGLVLGQEQHGDGISFGEMCLAQFTAGFPEFVLDTNASVENGATFLASPPVESSRDCVRACCKNPSCNLALVEQSPADDSDGIQSCFLLNCLYDQALVCRFAKKDGFLNYVRREVYNAYATMRNRGNSDDQPPKPKAWMDVKVQPGNEPVILNGSESTDDNGIVNYEWSLLSGDSSVVMQKENDIMMLSNLNEGIYIFQFTVTDTADQQDSINITVTVLDSVQTVDHCLAPYKVGRCRGSFHRWYYNPEIEQCQQFIFGGCNPNKNNYVRKEECNLACKKVGGAVEKRQEPTCNGDCLPFYFKCKDGCCIDKVLECDETPDCRDGSDEKFCDSYIQGFNKLQNINITARSYCVDMPDTGPCEGSLPRWYYNPLTEKCGRF…
Unigene5437_D_acutus	ATNVMVNTEPLEVPEKVTDICQLKKEDGPCRNFVLKWYFDPKTASCARFWYGDCGGNENRFNTQKDCEKVCVSAHIKSGVVKMIGT
Unigene7405_D_acutus	MFCGKLNMHVNIQTGKWETDPSGTKSCFGRKEEILQYCQETYPDLQITNVVEANEPVNIKNWCKKGKKQCKGHTYIVVPFKCLVGEFVSDVLLVPEKCRFFHRERIDVCKSHQYWHTVAKEACLTEGMILHSYGMLLPCGVDQFHGTEYVCCPQAKIVDEALSKEEEEDEEDEEEEDDNNGNKSELPTEADRDDFTVGVMEINDDDEEEQEENEEEVVIDQDYYYDSYKDYNEEPPSPPSKERTFSQKEIMNDVKAVCSQEAMTGPCRAVMPRWYFDMYKKKCIRFIYGGCGGNRNNFESEEYCMAVCKKMIPPTPLPTDDVDVYFETPPDDNEHARFQKAKEQLEIRHRNRMDRVKKEWEEAEIQAKNLPKAERQALMQRFQTMARSLEKEAASEKQQ…
Unigene8890_D_acutus	CHGNKNNYLFEEHCWNQCTGDGGNTCRPSQSSWQALPP
Unigene10533_D_acutus	MEKSLENSFSISFLNPLVIFLRKSAKCLGHLLLIYVFVCLSALSLCTDGSWSRSACQSGKPLEEGSLKSSDGVQLQLLEGLHSIHSCQAACCQTPACDAFWLMGTICIQVNCTKSHKCQEIRTDTGKPIMVFVTKSDLDVDSHPARERRAHLPKWLNWKERHQSKSRIQRSFKELPAHALHLGKVRGNSLKRDLDSTVGSSINHPVPSEDLDRMPTHKDLKEPQSSRSEADLSGNHSKVEKILLPNNKDSKELKPQSPSSSNSDNINRQHDLGGSDSLGAPTGVSTPYPSSATIFPSPVGNSEKTRPSSNASIQTISLEKAIPTSNSLPGKDLGKVQQVFPVPTGTPINGSVTAVLTNPAMVPSTPAPTPVMKKLAVSAGDSVQVTLPKNEVELNAYVL…
Unigene20491_D_acutus	MSIRRINMFVAAILYLLSQFAPCDGTAASENEEYAEVIGLNSSPLILGMSICALKADSGPCKALHTRYHFDIHTRHCESFNFGGCQGNENNFLTLEECQQTCVIKDVPEKTKKLRPKKEKPAFCLLENDPGVCRGLIPRYFYNKESQQCEKFQYGGCLGNQNNFKSLQECQNTCHDRVPSANSLQIDGDHMVFSTISNNSAPLIKQDLFLLPSLCVMPMDRGLCKANEKRFFYNQTTGRCRPFSYTGCGGNENNFTSRKACVQM
Unigene24376_D_acutus	IRWYFVSDVGKCNRFWYGSCHGNKNNFATEEECMKTCHGSMGRSYVSIHHHVASPNIHSSSQLQERNTE
Unigene24735_D_acutus	LLLFWGAFALWSPLISVSGLFEGSCTTFPSASERCGEPKQRFFYNVTSQSCETFLYHGCPGNRNRYHTLEECKRYCGHIVKPGYCPPSPRGARVPCLTECLHDGSCQEAKKCCSYGCSLRCMEPVTDLCQLPQEEGPCDLKLPRWFYNPKTDRCQKFDFGGCAGNANNFKRRRWCRLRCRKR
